# Supplementary material for: Development and Characterization of a Cancer Cachexia Rat Model Transplanted with Cells of the Rat Lung Adenocarcinoma Cell Line Sato Lung Cancer (SLC)
Source: Biomedicines. 2023 Oct 18;11(10):2824. doi: 10.3390/biomedicines11102824 (PMC10604092; doi:10.3390/biomedicines11102824)
Supplement: Supplementary file 1 [file biomedicines-11-02824-s001.zip]

Archive with 1 entries (1 files):
- biomedicines-2666424-supplementary.pdf
